# Supplementary material for: Transcriptomic profile adaptations following exposure of equine satellite cells to nutriactive phytochemical gamma-oryzanol
Source: Genes Nutr. 2016 Mar 17;11:5. doi: 10.1186/s12263-016-0523-5 (PMC4959553; doi:10.1186/s12263-016-0523-5)
Supplement: Additional file 1: — Full list of differentially expressed transcripts, gamma-oryzanol vs. control. (XLS 55.0 kb) [file 12263_2016_523_MOESM1_ESM.xls]

## Sheet: GO FC1.3
Full list of differentially expressed transcripts, gamma oryzanol vs. control.
Transcriptomic profile adaptations following exposure of equine satellite cells to nutriactive phytochemical gamma oryzanol
Szcześniak K. A. , Ciecierska A., Ostaszewski P., Sadkowski T.
Department of Physiological Sciences, Faculty of Veterinary Medicine, Warsaw University of Life Science – SGGW Warsaw, Poland,
Correspondence: Tomasz Sadkowski, Department of Physiological Sciences, Faculty of Veterinary Medicine, Warsaw University of Life Sciences - SGGW, Nowoursynowska 159, 02-776 Warsaw, Poland. Tel./fax: +48 22 8472452; E-mail: tomasz_sadkowski@sggw.pl
ProbeName	p	p (Corr)	Regulation	FC (abs)	FC	Log FC	GeneSymbol	Description	Sequence
A_69_P013476	1.7203837E-4	0.04210778	down	1.303253	-1.303253	-0.38211724	MUSK	muscle, skeletal, receptor tyrosine kinase [Source:HGNC Symbol;Acc:7525] [ENSECAT00000010687]	TAATGAAAACGATGCTATCCCCATCCGTTGGATGCCACCTGAATCCATTTTCTATAACCG
A_69_P095111	1.8829847E-4	0.0441932	down	1.3032836	-1.3032836	-0.382151	EXOC6	exocyst complex component 6 [Source:HGNC Symbol;Acc:23196] [ENSECAT00000025821]	ACAGAAGTTGATAGAGACAGTCGTGAAGCAGCTGAGAAGTTTGGTGAATGGTATGTCCCA
A_69_P106841	9.022974E-5	0.036504764	down	1.3118218	-1.3118218	-0.39157176	SEPT6	PREDICTED: Equus caballus septin 6 (SEPT6), transcript variant X3, mRNA XM_014857550.1	CGAAACCAGCACTGTTTCGCTTGATACCTTTCTAATGTCCATGTCAATTTTCAATAAAAT
A_69_P066186	5.8358088E-5	0.033761777	up	1.3126619	1.3126619	0.39249536	COLEC12	collectin sub-family member 12 [Source:HGNC Symbol;Acc:16016] [ENSECAT00000020273]	GAGTTCTCAAAGGCAAAGGATAATTCTTTTTGATTGCATCACCTTCTCCCCAGATTGAAA
A_69_P002002	1.5338777E-4	0.039372474	down	1.3131208	-1.3131208	-0.39299968	MDH2	Equus caballus malate dehydrogenase 2, NAD (mitochondrial) (MDH2), mRNA [NM_001195526]	AAAGGGCATCGAGAAGAATCTAGGCCTTGGCAAACTCTCCTCTTTCGAAGAGAAGATGAT
A_69_P078561	2.1037227E-4	0.045282256	up	1.3171239	1.3171239	0.39739105	STEAP1	six transmembrane epithelial antigen of the prostate (metalloreductase) [ENSECAT00000024982]	GCTTGAGGAAGAAGATACTGAAGATCAGACATGGTTGGGAAGATGTTACCAAAATTAATA
A_69_P077432	1.478775E-4	0.039372474	down	1.3175093	-1.3175093	-0.39781314	NEXN	nexilin (F actin binding protein) [Source:HGNC Symbol;Acc:29557] [ENSECAT00000016039]	GAGGAGAAACTTACTGCCTTTATTTACCAGAAACTTTCCCAGAAGATGAAGGAGAGTATA
A_69_P115116	1.033652E-4	0.037694205	down	1.3202481	-1.3202481	-0.40080908			GACCGTATTCCTGAGTCCGGGTCAGTGTCTGGCACATGATAAAGGAGTCAATAAATATTT
A_69_P035864	2.0711066E-4	0.045282256	up	1.3215152	1.3215152	0.402193	TMEM107	transmembrane protein 107 [Source:HGNC Symbol;Acc:28128] XM_014861582.1	AGTGTTAGGGTAATTTTCTCTCGCGTCTAGGATTATCAACGTTTTATTTAGCCCTTTGTA
A_69_P089266	1.6545626E-5	0.026040882	down	1.3233026	-1.3233026	-0.40414304	SETD7	SET domain containing (lysine methyltransferase) 7 [Source:HGNC Symbol;Acc:30412] [ENSECAT00000020466]	AATCTGTACCACATCCAGAGATGCCAAATGATTAGACTGAAAAAGGGAAAGGGGTTTTTT
A_69_P004833	8.808143E-5	0.036504764	up	1.3282167	1.3282167	0.4094905	CX43	Gap junction protein [Source:UniProtKB/TrEMBL;Acc:F6SK35] [ENSECAT00000005498]	GAAGAGAAACTGAACAAGAAAGAGGAGGAACTCAAAGTTGCCCAAACTGATGGTGTCAAT
A_69_P001122	1.3351091E-4	0.038591012	down	1.3313503	-1.3313503	-0.41289026	BDNF	Equus caballus brain-derived neurotrophic factor (BDNF), mRNA [NM_001081787]	GCGGTTCATAAGGATAGACACTTCCTGTGTATGTACATTGACCATTAAAAGGGGAAGATA
A_69_P105786	2.0852804E-4	0.045282256	down	1.3318579	-1.3318579	-0.41344017		CT02042A1G04 Equine Articular Cartilage cDNA Library Equus caballus cDNA clone CT02042A1G04, mRNA sequence [CX605698]	CCTCTGTGTCCTCTTTAATGCCTAAAACTGTGCCTAGAAATTTCATCTGTCTTAAAAAAT
A_69_P049459	3.9939732E-5	0.029565142	down	1.3393149	-1.3393149	-0.42149523		Uncharacterized protein [Source:UniProtKB/TrEMBL;Acc:F6X602] [ENSECAT00000003157]	TTGCATCTAGATGTCCAGTGTGGCAAGGGAAAAAACAGGTCTTCATCAAATCTGCAAATT
A_69_P050656	1.3023622E-4	0.038591012	up	1.3412023	1.3412023	0.42352682		Uncharacterized protein [Source:UniProtKB/TrEMBL;Acc:F6VQQ8] [ENSECAT00000008431]	GACCGTCTGCCAATGTCTCATCTCTCATGTTGTTGATTTTCCATCTCTTTGACCTTGTTT
A_69_P001125	2.3196826E-5	0.026792994	down	1.341863	-1.341863	-0.42423743	BDNF	Equus caballus brain-derived neurotrophic factor (BDNF), mRNA [NM_001081787]	CTGGCGGTTCATAAGGATAGACACTTCCTGTGTATGTACATTGACCATTAAAAGGGGAAG
A_69_P106586	8.947621E-5	0.036504764	up	1.3449012	1.3449012	0.4275002		CT02033B1C06 Equine Articular Cartilage cDNA Library Equus caballus cDNA clone CT02033B1C06, mRNA sequence [CX602721]	GGGGTGACGGAGAAAAACTAAAATTGTGATATCTCTTCTCTCTTAGACCAGTACATACTG
A_69_P004831	7.684837E-5	0.03500086	up	1.3454955	1.3454955	0.4281375	CX43	Gap junction protein [Source:UniProtKB/TrEMBL;Acc:F6SK35] [ENSECAT00000005498]	AGAGAAACTGAACAAGAAAGAGGAGGAACTCAAAGTTGCCCAAACTGATGGTGTCAATGT
A_69_P082921	1.12938746E-4	0.038591012	down	1.3527019	-1.3527019	-0.43584394	SNCA	synuclein, alpha (non A4 component of amyloid precursor) [Source:HGNC Symbol;Acc:11138] [ENSECAT00000016509]	GGGTCCTTGTGCGCTGTGTGGATATTGTGGCTTCAAATCTAAAATATTAAAACAAATTTA
A_69_P052387	2.0090585E-4	0.0450759	up	1.3537823	1.3537823	0.43699574	ITPR2	inositol 1,4,5-trisphosphate receptor, type 2 [Source:HGNC Symbol;Acc:6181] [ENSECAT00000009891]	TGAGGAGCACATCAAGTCAGAACACAACATGTGGCATTATTTGTACTTCCTGGTCCTGGT
A_69_P005154	2.77856E-4	0.049706683	up	1.3606533	1.3606533	0.4442995	CX43	Gap junction protein [Source:UniProtKB/TrEMBL;Acc:F6SK35] [ENSECAT00000005498]	ACAGAAACAATTCTTCCTGCCGCAATTACAACAAACAAGCAAGTGAGCAAAACTGGGCCA
A_69_P002890	2.2498393E-4	0.045403626	down	1.3609747	-1.3609747	-0.44464022	ACTG2	actin, gamma 2, smooth muscle, enteric [Source:HGNC Symbol;Acc:145] [ENSECAT00000020181]	TCTCTGGGGACCTCCTTGAGACTACCCTATTACCAGTCATGAAACATTAAAACCTACAAG
A_69_P109050	2.1259191E-4	0.045308694	down	1.362827	-1.362827	-0.44660237		CT020023B10D09 Equine Articular Cartilage cDNA Library Equus caballus cDNA clone CT020023B10D09, mRNA sequence [CX599374]	GGACCATATTCTTCCTCTAAAAGTTAACTTTGTGACACTCACCACCTTAGAATGACTATA
A_69_P020628	4.6840218E-5	0.032309104	down	1.3668344	-1.3668344	-0.45083845	BTG1	B-cell translocation gene 1, anti-proliferative [Source:HGNC Symbol;Acc:1130] [ENSECAT00000022009]	AACTTCTCTTGGGCAGAACAAGCCCTTCCAAGAACTACAATATGATGACTGTATCAGGTT
A_69_P109046	1.4841845E-4	0.039372474	down	1.3772016	-1.3772016	-0.46173972		CT020023B10D09 Equine Articular Cartilage cDNA Library Equus caballus cDNA clone CT020023B10D09, mRNA sequence [CX599374]	CTTCCTCTAAAAGTTAACTTTGTGACACTCACCACCTTAGAATGACTATACAATAAACAG
A_69_P020627	1.0057992E-4	0.037226837	down	1.3806704	-1.3806704	-0.465369	BTG1	B-cell translocation gene 1, anti-proliferative [Source:HGNC Symbol;Acc:1130] [ENSECAT00000022009]	ACTTCTCTTGGGCAGAACAAGCCCTTCCAAGAACTACAATATGATGACTGTATCAGGTTA
A_69_P128226	2.4759036E-4	0.047862213	up	1.3877602	1.3877602	0.47275826	ALCAM	PREDICTED: Equus przewalskii activated leukocyte cell adhesion molecule (ALCAM), mRNA XM_014853225.1	GTTACTTGTTTTGCATGGCTAAGCCATTCTGTTATCTCTGTAAATACTGTGATCTCTTTT
A_69_P020626	1.5437642E-4	0.039372474	down	1.3981855	-1.3981855	-0.48355576	BTG1	B-cell translocation gene 1, anti-proliferative [Source:HGNC Symbol;Acc:1130] [ENSECAT00000022009]	CTTCTCTTGGGCAGAACAAGCCCTTCCAAGAACTACAATATGATGACTGTATCAGGTTAA
A_69_P097141	9.426697E-5	0.036504764	down	1.4104885	-1.4104885	-0.49619487	NR2F2	nuclear receptor subfamily 2, group F, member 2 [Source:HGNC Symbol;Acc:7976] [ENSECAT00000008488]	CTGAACTGTTTGGTCGAGTCTTTGTGTGTTATATTCCAAGGAAAATTGAAAGTATTCAGA
A_69_P090098	1.2586196E-4	0.038591012	up	1.4115819	1.4115819	0.4973128	PIR	pirin (iron-binding nuclear protein) [Source:HGNC Symbol;Acc:30048] [ENSECAT00000014292]	TGTCCAGCATGGTCCATTCGTGATGAACACCAATGAAGAGATTTCTAAGGCCATTCTTGA
A_69_P120478	5.83157E-5	0.033761777	up	1.4366062	1.4366062	0.5226646	MAPK14	PREDICTED: Equus caballus mitogen-activated protein kinase 14 (MAPK14), mRNA [XM_005604060]	AACACGAGAAACTCACGGTGGATGAATGGAAGCAGCACATCTACAAGGAGATTGTGAACT
A_69_P066187	1.1554622E-5	0.026040882	up	1.4410021	1.4410021	0.5270725	COLEC12	collectin sub-family member 12 [Source:HGNC Symbol;Acc:16016] [ENSECAT00000020273]	TAAAGGACGGTGATGTAATAACATGAGCAAATTTTCAAAGAGTTCTCAAAGGCAAAGGAT
A_69_P104855	1.8929542E-4	0.0441932	down	1.4483359	-1.4483359	-0.53439623	CTRC	PREDICTED: Equus przewalskii chymotrypsin C (caldecrin) (CTRC), mRNA	GCTTTGATTCATCTTTGGGAGCCAAAGTCACAAATTCCTGCAACCATAATAAACCTCCTT
A_69_P005967	5.391414E-5	0.033761777	up	1.4497699	1.4497699	0.5358239		Equus caballus clone 4-9 immunoglobulin heavy chain variable region mRNA, partial cds. [DQ125453]	ATATGATTACTTTGCTGGTGCTTATGGCCTCATCCCTTATGCTATAAAGTACTGGGGCCA
A_69_P104852	6.592337E-5	0.033761777	down	1.4551759	-1.4551759	-0.54119354			TTGATTCATCTTTGGGAGCCAAAGTCACAAATTCCTGCAACCATAATAAACCTCCTTCCG
A_69_P055346	3.950285E-5	0.029565142	up	1.4567246	1.4567246	0.5427282	FEZF2	FEZ family zinc finger 2 [Source:HGNC Symbol;Acc:13506] [ENSECAT00000022391]	CCATGTAAATCCTCCTGTACGAGCGAACACGGAATATATACATATATAACTCAATAAACA
A_69_P068369	2.1624468E-4	0.045403626	down	1.4567908	-1.4567908	-0.5427937	CRYAB	crystallin, alpha B [Source:HGNC Symbol;Acc:2389] [ENSECAT00000012936]	ACTGCATTTTTTAAAACAAGAAAGTTTCCCCACCAGTGAATGAAAATCTCATGACTAGTG
A_69_P107266	4.14972E-5	0.029986667	down	1.4569228	-1.4569228	-0.5429244		CT02036B1A04 Equine Articular Cartilage cDNA Library Equus caballus cDNA clone CT02036B1A04, mRNA sequence [CX603769]	CTCTGTCTGCTCTGCATATATGTCTCTTTGGAGTTGGAATTTCACTATATGTTAAGAAAA
A_69_P020682	3.4243963E-5	0.028869564	down	1.4647976	-1.4647976	-0.5507013	TMCC3	Uncharacterized protein [Source:UniProtKB/TrEMBL;Acc:F7AJN5] [ENSECAT00000012141]	TGTCGGCACCTTCTTTGCTGTGACTCTTCTTGCAATATTTTGTAAAAACTGGGACCATAT
A_69_P081096	2.200733E-4	0.045403626	down	1.4651456	-1.4651456	-0.55104405	ZNF423	zinc finger protein 423 [Source:HGNC Symbol;Acc:16762] [ENSECAT00000000207]	AGACTAATGCTTTGATTGGATTTGCCAGTTCACCGGACAGTGATTAAAACTATGTAATGA
A_69_P120479	2.2824794E-4	0.045403626	up	1.4715184	1.4715184	0.5573056	MAPK14	PREDICTED: Equus caballus mitogen-activated protein kinase 14 (MAPK14), mRNA [XM_005604060]	AGAACACGAGAAACTCACGGTGGATGAATGGAAGCAGCACATCTACAAGGAGATTGTGAA
A_69_P107268	2.5975372E-5	0.026792994	down	1.4750147	-1.4750147	-0.5607293		CT02036B1A04 Equine Articular Cartilage cDNA Library Equus caballus cDNA clone CT02036B1A04, mRNA sequence [CX603769]	GCCTCTGTCTGCTCTGCATATATGTCTCTTTGGAGTTGGAATTTCACTATATGTTAAGAA
A_69_P120476	9.713191E-5	0.036849417	up	1.4779305	1.4779305	0.5635785	MAPK14	PREDICTED: Equus caballus mitogen-activated protein kinase 14 (MAPK14), mRNA [XM_005604060]	ACGAGAAACTCACGGTGGATGAATGGAAGCAGCACATCTACAAGGAGATTGTGAACTTCA
A_69_P068368	7.8565456E-5	0.03500086	down	1.4875977	-1.4875977	-0.5729844	CRYAB	crystallin, alpha B [Source:HGNC Symbol;Acc:2389] [ENSECAT00000012936]	CTGCATTTTTTAAAACAAGAAAGTTTCCCCACCAGTGAATGAAAATCTCATGACTAGTGC
A_69_P068367	1.1860035E-4	0.038591012	down	1.4908686	-1.4908686	-0.5761531	CRYAB	crystallin, alpha B [Source:HGNC Symbol;Acc:2389] [ENSECAT00000012936]	TGCATTTTTTAAAACAAGAAAGTTTCCCCACCAGTGAATGAAAATCTCATGACTAGTGCT
A_69_P058328	7.290859E-5	0.03500086	down	1.4911739	-1.4911739	-0.5764485	BCL2L11	BCL2-like 11 (apoptosis facilitator) [Source:HGNC Symbol;Acc:994] [ENSECAT00000023850]	GAATTGGAGACGAATTTAATGCCTCTTACCCACGGAGGGTCGTTTTGAATCATCACCAAG
A_69_P097146	1.4041155E-4	0.039372474	down	1.5023394	-1.5023394	-0.5872107	NR2F2	nuclear receptor subfamily 2, group F, member 2 [Source:HGNC Symbol;Acc:7976] [ENSECAT00000008512]	ATCCGGGATATGTTACTGTCCGGCAGCAGTTTTAACTGGCCGTATATGGCAATTCAATAA
A_69_P108667	2.700639E-4	0.04967539	down	1.5166835	-1.5166835	-0.60092	CDC42EP3	CDC42 effector protein (Rho GTPase binding) 3 [Source:HGNC Symbol;Acc:16943] [ENSECAT00000024281]	CAAAATAGACATTCTCAAATTCCAAAATGCCAGCCAAGACCCCCATTTACCTGAAAGCTG
A_69_P044375	2.2920835E-4	0.045403626	down	1.5197492	-1.5197492	-0.6038332	ABRA	actin-binding Rho activating protein [Source:HGNC Symbol;Acc:30655] [ENSECAT00000016765]	ATATGTTCGTATTTCAGATAAAGTAGTAGGCATTCTCATGCGTGCCAGGAAACACGGACT
A_69_P036943	2.6488767E-4	0.04902037	up	1.5234677	1.5234677	0.6073589	LRRC16A	leucine rich repeat containing 16A [Source:HGNC Symbol;Acc:21581] [ENSECAT00000026357]	TATTTTTGTGTGAAGGTCATCCGTGCTGAAGTCTTCTTGTGCAGGGTGCTTTTGTTAGCC
A_69_P068366	7.9707315E-5	0.03500086	down	1.5264848	-1.5264848	-0.6102133	CRYAB	crystallin, alpha B [Source:HGNC Symbol;Acc:2389] [ENSECAT00000012936]	GCATTTTTTAAAACAAGAAAGTTTCCCCACCAGTGAATGAAAATCTCATGACTAGTGCTG
A_69_P044373	1.9649377E-4	0.04483899	down	1.5348362	-1.5348362	-0.61808467	ABRA	actin-binding Rho activating protein [Source:HGNC Symbol;Acc:30655] [ENSECAT00000016765]	ATGTTCGTATTTCAGATAAAGTAGTAGGCATTCTCATGCGTGCCAGGAAACACGGACTGG
A_69_P044372	2.0566741E-4	0.045282256	down	1.5427264	-1.5427264	-0.6254822	ABRA	actin-binding Rho activating protein [Source:HGNC Symbol;Acc:30655] [ENSECAT00000016765]	TGTTCGTATTTCAGATAAAGTAGTAGGCATTCTCATGCGTGCCAGGAAACACGGACTGGT
A_69_P092439	1.291427E-4	0.038591012	down	1.5443083	-1.5443083	-0.6269608	CAPN6	calpain 6 [Source:HGNC Symbol;Acc:1483] [ENSECAT00000011583]	TAACTCCCCAATCCCCATCACCAACAATATTTCAATGCTTCTGCAATGATGAAAAAGAAA
A_69_P103801	2.217101E-4	0.045403626	down	1.5561966	-1.5561966	-0.6380243	HERPUD1	TSA: Equus caballus contig08121.EqcaPBMC mRNA sequence. [JL623642]	CCAAGGGGCACTTTGCACAGGTGGACACCTTTGCTGGGTTTTCTGTTCAATAAAATTTTG
A_69_P010786	4.459855E-6	0.02561981	up	1.5589496	1.5589496	0.6405743	RCOR2	REST corepressor 2 [Source:HGNC Symbol;Acc:27455] [ENSECAT00000024786]	TATTGCAGAGGTGATTGGGAACAAGACTCTGACCCAAGTGAAGACCTTCTTTGTGAGCTA
A_69_P020683	4.941008E-5	0.033324353	down	1.5595237	-1.5595237	-0.6411055	TMCC3	PREDICTED: Equus caballus transmembrane and coiled-coil domain family 3 (TMCC3), transcript variant X1, mRNA XM_005606511.2	ATGAAGAGCCGCTTCCACATTGTCGGCACCTTCTTTGCTGTGACTCTTCTTGCAATATTT
A_69_P057966	2.7890617E-5	0.027305814	down	1.5637813	-1.5637813	-0.6450387	TBC1D8	TBC1 domain family, member 8 (with GRAM domain) [Source:HGNC Symbol;Acc:17791] [ENSECAT00000013116]	TCAATATAGTCTCAAAACCTTGGAAATGAACCGCCAATCTCAGCCTGAACTCAAGCTGAG
A_69_P013540	2.2621102E-4	0.045403626	down	1.5711757	-1.5711757	-0.6518445	KIAA1958	KIAA1958 [Source:HGNC Symbol;Acc:23427] [ENSECAT00000008002]	ACTTAGCCAAGAAGGTCAAGCTGGAAAACTGTGAGAACTTCACCTTCGTCTCGTTTACTC
A_69_P097846	1.2514669E-4	0.038591012	down	1.5828726	-1.5828726	-0.66254514	NEO1	neogenin 1 [Source:HGNC Symbol;Acc:7754] [ENSECAT00000026822]	CTTATTTTTTAATTCTGAGTCATTGCATCCTCTACCAGCTGTTAATCCATCACTTTGAGG
A_69_P106902	1.5067757E-4	0.039372474	down	1.5859692	-1.5859692	-0.66536474		CT020022A10A01 Equine Articular Cartilage cDNA Library Equus caballus cDNA clone CT020022A10A01, mRNA sequence [CX598801]	CAAGCAAGTCTGCATTGAGATAAAGACCCTAAAAACACATGCTTTGTACCAGCTGCCTAA
A_69_P055136	2.3038413E-4	0.045403626	down	1.589268	-1.589268	-0.6683624	LRRN1	leucine rich repeat neuronal 1 [Source:HGNC Symbol;Acc:20980] [ENSECAT00000002791]	AATGAGCTATACCCACCACTCATTAACCTCTGGGAAGGTGACAGCGAGAAAGACAAAGAT
A_69_P122694	1.9331537E-4	0.04444789	down	1.5991743	-1.5991743	-0.67732716	CTRC	PREDICTED: Equus przewalskii chymotrypsin C (caldecrin) (CTRC), mRNA	GCTTTCCATCTCTCAGACCCTGGCGCTTTCTTAATCTCTATCCAATAAAATGAAACCAAA
A_69_P091441	2.5659247E-4	0.04841738	down	1.60079	-1.60079	-0.6787841	ITGB1BP2	integrin beta 1 binding protein (melusin) 2 [Source:HGNC Symbol;Acc:6154] [ENSECAT00000016364]	GAGGCTGAAGGAGGGGAGAACAAAAGTGTCCAAACTATGCTGTTTTTTCCCTTAAATAAA
A_69_P103866	1.4507156E-4	0.039372474	down	1.604866	-1.604866	-0.68245286	STK17B	TSA: Equus caballus contig26573.EqcaPBMC mRNA sequence. [JL616416]	TGATGAGTGACACACTTAGCTTCCTTTCTGGCACAAGCTCACTCTTTCATGTTGGATGCA
A_69_P089641	2.0944347E-4	0.045282256	down	1.6376997	-1.6376997	-0.7116709	HIST1H4A	chromosome 4 open reading frame 21 [Source:HGNC Symbol;Acc:25654] [ENSECAT00000006145]	CAGCTGAACCATCTCCTTAAAGATTATTTTGAAAAACAAGCAGACGAAAAACAGAAGAAG
A_69_P122695	7.728618E-5	0.03500086	down	1.6389897	-1.6389897	-0.71280676	KCNK12	Potassium Channel, Subfamily K, Member 12	TGCTTTCCATCTCTCAGACCCTGGCGCTTTCTTAATCTCTATCCAATAAAATGAAACCAA
A_69_P087751	1.4105596E-4	0.039372474	down	1.6407007	-1.6407007	-0.7143121	CAMTA1	calmodulin binding transcription activator 1 [Source:HGNC Symbol;Acc:18806] [ENSECAT00000022451]	GCTGCTGGAAACCATGCAAAATGTTTTGAATTGCCCTTAAAATATGGAAAATGTTTTCTG
A_69_P063632	2.4995737E-4	0.048013963	up	1.6441594	1.6441594	0.7173502	F2RL2	coagulation factor II (thrombin) receptor-like 2 [Source:HGNC Symbol;Acc:3539] [ENSECAT00000010830]	TATCTCATAGCCTTGTGCCTCGGTAGCTTGAACAGTTGCCTAGATCCATTCCTTTATTTT
A_69_P122691	1.6669345E-4	0.041131273	down	1.6573505	-1.6573505	-0.72887874			TTCCATCTCTCAGACCCTGGCGCTTTCTTAATCTCTATCCAATAAAATGAAACCAAAAAA
A_69_P027136	2.0198757E-4	0.0450759	down	1.6575285	-1.6575285	-0.7290337	MLLT3	myeloid/lymphoid or mixed-lineage leukemia (trithorax homolog, Drosophila); translocated to, 3 [Source:HGNC Symbol;Acc:7136] [ENSECAT00000025395]	CAGTGGTTCGATACTGTCTAGTCACTCGTGTTTCCAGAAGGATTTCTTGTAATGGTGAAA
A_69_P122693	6.0463055E-5	0.033761777	down	1.666913	-1.666913	-0.7371788	KCNK12	Potassium Channel, Subfamily K, Member 12	CTTTCCATCTCTCAGACCCTGGCGCTTTCTTAATCTCTATCCAATAAAATGAAACCAAAA
A_69_P042272	2.6484013E-5	0.026792994	up	1.697274	1.697274	0.7632195	CDCA7	cell division cycle associated 7 [Source:HGNC Symbol;Acc:14628] [ENSECAT00000012017]	TGTATTTAGCCAAATACCATGGCTTTGGGAATGTGCATGCTTACTTGAAAAGTCTGAAAC
A_69_P026050	7.69499E-5	0.03500086	down	1.7363838	-1.7363838	-0.79608583	PHACTR3	phosphatase and actin regulator 3 [Source:HGNC Symbol;Acc:15833] [ENSECAT00000008448]	ACAAAAGTAATGAAATGGAGGTACATGCATCAAGCAAGCATTTGACAAGATTCCACAGGC
A_69_P027137	1.8241789E-4	0.04366666	down	1.7553966	-1.7553966	-0.811797	MLLT3	myeloid/lymphoid or mixed-lineage leukemia (trithorax homolog, Drosophila); translocated to, 3 [Source:HGNC Symbol;Acc:7136] [ENSECAT00000025395]	TCTTTGGGGGAAACATCTTGGTTCTTCTGCCATAACAGACTGTGTATTAACTTGTAGATT
A_69_P008512	9.283607E-5	0.036504764	down	1.7867769	-1.7867769	-0.8373595	TGFB2	transforming growth factor, beta 2 [Source:HGNC Symbol;Acc:11768] [ENSECAT00000017826]	AGGATTTAGAACCGCTGACCATTCTCTACTACATAGGCAAAACACCCAAGATCGAACAGC
A_69_P086141	1.5207053E-4	0.039372474	up	1.801469	1.801469	0.8491738	TFAP2E	transcription factor AP-2 epsilon (activating enhancer binding protein 2 epsilon) [Source:HGNC Symbol;Acc:30774] [ENSECAT00000003183]	TGCGGGCAGCGGGCATGGTGACACTAAGGCTTCAGAGAAGGATGCCAAGCATCGGAAATA
A_69_P008511	1.2763932E-4	0.038591012	down	1.815294	-1.815294	-0.8602032	TGFB2	transforming growth factor, beta 2 [Source:HGNC Symbol;Acc:11768] [ENSECAT00000017826]	TTTCTAATATGATCGTCAAGTCTTGCAAATGCAGCTAAGATTCTTGGAAAAGTGGCCAGA
A_69_P002041	3.0447634E-5	0.027615638	down	1.9043967	-1.9043967	-0.929334	MYF5	myogenic factor 5 [Source:HGNC Symbol;Acc:7565] [ENSECAT00000021416]	GGTCCAAAACGTCCAAAAGCAAGACAACCTGTATATAAAGATTTCCATTCAACTGTAAAT
A_69_P119110	6.3407984E-5	0.033761777	down	1.9575574	-1.9575574	-0.96905464	MYF5	myogenic factor 5 [Source:HGNC Symbol;Acc:7565] [ENSECAT00000021416]	ATCATGTGCTATGAACTAAAAATCTAGTCTAGATCAGTTCTGCCAGGAGGGCCTATTACA
A_69_P083138	1.250921E-4	0.038591012	down	1.9738046	-1.9738046	-0.98097914	SCD5	stearoyl-CoA desaturase 5 [Source:HGNC Symbol;Acc:21088] [ENSECAT00000015537]	TGCGAGTGAATTTGGCCTAAATTTCAACCCAACCACCTGGTTCATTGACTTCATGTGCTG
A_69_P119107	2.1227565E-5	0.026520489	down	1.9842097	-1.9842097	-0.98856443	MYF5	myogenic factor 5 [Source:HGNC Symbol;Acc:7565] [ENSECAT00000021416]	ATGTGCTATGAACTAAAAATCTAGTCTAGATCAGTTCTGCCAGGAGGGCCTATTACACAG
A_69_P119106	5.909017E-6	0.02561981	down	2.0172813	-2.0172813	-1.0124123	MYF5	myogenic factor 5 [Source:HGNC Symbol;Acc:7565] [ENSECAT00000021416]	TGTGCTATGAACTAAAAATCTAGTCTAGATCAGTTCTGCCAGGAGGGCCTATTACACAGG
A_69_P119108	1.4716858E-4	0.039372474	down	2.030314	-2.030314	-1.0217029	MYF5	myogenic factor 5 [Source:HGNC Symbol;Acc:7565] [ENSECAT00000021416]	CATGTGCTATGAACTAAAAATCTAGTCTAGATCAGTTCTGCCAGGAGGGCCTATTACACA
A_69_P066438	1.457688E-4	0.039372474	down	2.062364	-2.062364	-1.044299	GAREM	GRB2 associated, regulator of MAPK1 [Source:HGNC Symbol;Acc:26136] [ENSECAT00000012124]	GAAGAAAATCATGCAATTCATTAATGGCTGGAGGCCCAAAATATAGCCAAATGACCCCAG
A_69_P098630	1.8515879E-5	0.026040882	down	2.1662526	-2.1662526	-1.1152015	DUOXA2	dual oxidase maturation factor 2 [Source:HGNC Symbol;Acc:32698] [ENSECAT00000015499]	TCCTCAAAAACCCACTGCATAAGCAGTTCGGAGCCTCGGATTTAACAATCAGTACTAAGC
A_69_P105385	1.8189715E-4	0.04366666	down	2.2136793	-2.2136793	-1.1464462	NCALD	PREDICTED: Equus caballus neurocalcin delta (NCALD), transcript variant X2, mRNA [XM_005613237]	TGTCCATTGTCATTGCTGTGTTGAGGGACTTCTGGAAATGGAGTCCGTTCTGTCTGAAAT
A_69_P006490	2.7692263E-4	0.049706683	up	2.2542977	2.2542977	1.1726781	TCRD	Equus caballus (clone D9) T cell receptor delta (TCRD) mRNA, VDJ region. [L38389]	TCTGGTAAAGGATTTCTACCCCAAGAATATAAAATAAGATCTTTGACTCGACCCAGACAT
A_69_P029736	9.502064E-5	0.036504764	down	2.475866	-2.475866	-1.3079332	KCNMB2	potassium large conductance calcium-activated channel, subfamily M, beta member 2 [Source:HGNC Symbol;Acc:6286] [ENSECAT00000009305]	GGGGGGAAGAAGGAGGGATTGGTTTTAAACAAAAACATTCCATCTTTTATTTAACATCAA
A_69_P038367	1.3233193E-4	0.038591012	down	2.618837	-2.618837	-1.3889263	hla dqb	Uncharacterized protein [Source:UniProtKB/TrEMBL;Acc:F6X5T7] [ENSECAT00000023314]	CATATGTAAACCTTAGCAACTTGGGGGAGCTCATTCCTGGGAACATTCTGTAACAAAGTT
A_69_P090736	2.5994604E-4	0.048699766	up	2.97956	2.97956	1.5750992	EFHC2	EF-hand domain (C-terminal) containing 2 [Source:HGNC Symbol;Acc:26233] [ENSECAT00000017638]	CAGCTCCCTTTGATTCCTGCTCTAATTTTGCCAAGTTTATTTCAGTGGATATAATTTCAT
A_69_P000011	1.586327E-4	0.040120855	up	3.0844994	3.0844994	1.6250364	IL-1RII	Equus caballus interleukin-1 receptor type II (IL-1RII), mRNA [NM_001081816]	AAAGCGTATGGTTTGACTGCATTAAAGATTGAGCGTCAAGTTTTTCAATCTTATCCAAGT
A_69_P117882	8.803699E-5	0.036504764	down	5.0275645	-5.0275645	-2.3298597	DQB	PREDICTED: Equus caballus MHC class II DQ-beta chain (DQB), mRNA	CCCATTGAAGCCATTTACCTGACCCTAGAGCTTTTATCATAATTAAACATGATTATGGGT
A_69_P117883	6.003365E-5	0.033761777	down	5.3790226	-5.3790226	-2.427344	DQB	PREDICTED: Equus caballus MHC class II DQ-beta chain (DQB), mRNA	GCCCATTGAAGCCATTTACCTGACCCTAGAGCTTTTATCATAATTAAACATGATTATGGG
A_69_P117881	5.9379476E-5	0.033761777	down	5.5045185	-5.5045185	-2.4606164	DQB	PREDICTED: Equus caballus MHC class II DQ-beta chain (DQB), mRNA	CCATTGAAGCCATTTACCTGACCCTAGAGCTTTTATCATAATTAAACATGATTATGGGTT
A_69_P117884	3.0936793E-5	0.027615638	down	5.5210238	-5.5210238	-2.4649358	DQB	PREDICTED: Equus caballus MHC class II DQ-beta chain (DQB), mRNA	AGCCCATTGAAGCCATTTACCTGACCCTAGAGCTTTTATCATAATTAAACATGATTATGG
A_69_P116191	5.38766E-6	0.02561981	down	7.8410454	-7.8410454	-2.971046	DQB	PREDICTED: Equus caballus MHC class II DQ-beta chain (DQB), mRNA	TTTAGGGACCCTGATCCAATGTTTCCATGGAAGCAATAAATTTTCCTTTATGAGTTCTTT
