# Supplementary material for: Transcriptomic profile adaptations following exposure of equine satellite cells to nutriactive phytochemical gamma-oryzanol
Source: Genes Nutr. 2016 Mar 17;11:5. doi: 10.1186/s12263-016-0523-5 (PMC4959553; doi:10.1186/s12263-016-0523-5)
Supplement: Additional file 2: — Full list of significantly enriched (EASE score p value ≤0.05) gene ontologies (DAVID). (XLS 42.5 kb) [file 12263_2016_523_MOESM2_ESM.xls]

## Sheet: chart_BP gamma oryzanol DAVID
Full list of significanly enriched (EASE Score p-value≤0.05) gene ontologies, DAVID
Transcriptomic profile adaptations following exposure of equine satellite cells to nutriactive phytochemical gamma oryzanol
Szcześniak K. A. , Ciecierska A., Ostaszewski P., Sadkowski T.
Department of Physiological Sciences, Faculty of Veterinary Medicine, Warsaw University of Life Science – SGGW Warsaw, Poland,
Correspondence: Tomasz Sadkowski, Department of Physiological Sciences, Faculty of Veterinary Medicine, Warsaw University of Life Sciences - SGGW, Nowoursynowska 159, 02-776
Category	Term	Count	%	PValue	Genes	List Total	Pop Hits	Pop Total	Fold Enrichment	Bonferroni	Benjamini	FDR
GOTERM_BP_FAT	GO:0007517~muscle organ development	10	16.94915254237288	6.632123012375633E-8	MUSK, CRYAB, MAPK14, ITGB1BP2, MYF5, MSTN, IGF1, MYOG, NR2F2, TGFB2	51	211	13528	12.571322367809683	5.9223106752215315E-5	5.9223106752215315E-5	1.0327361624762332E-4
GOTERM_BP_FAT	GO:0014706~striated muscle tissue development	6	10.16949152542373	7.475941781335495E-5	MUSK, MAPK14, MYF5, MYOG, NR2F2, TGFB2	51	119	13528	13.374196737518536	0.06458280907643077	0.03283031947668602	0.11635000139206264
GOTERM_BP_FAT	GO:0060537~muscle tissue development	6	10.16949152542373	9.441870237385789E-5	MUSK, MAPK14, MYF5, MYOG, NR2F2, TGFB2	51	125	13528	12.732235294117645	0.08086280635063792	0.027715310839811047	0.14692520751170557
GOTERM_BP_FAT	GO:0007519~skeletal muscle tissue development	5	8.47457627118644	1.0052694068710404E-4	MUSK, MAPK14, MYF5, MYOG, NR2F2	51	66	13528	20.095068330362448	0.08586322153751758	0.02219377999039629	0.15642329388563248
GOTERM_BP_FAT	GO:0060538~skeletal muscle organ development	5	8.47457627118644	1.0052694068710404E-4	MUSK, MAPK14, MYF5, MYOG, NR2F2	51	66	13528	20.095068330362448	0.08586322153751758	0.02219377999039629	0.15642329388563248
GOTERM_BP_FAT	GO:0010604~positive regulation of macromolecule metabolic process	12	20.33898305084746	2.3579399071492596E-4	MAPK14, SNCA, MYF5, GJA1, MSTN, IGF1, ABRA, MYOG, NR2F2, TFAP2E, ZNF423, TGFB2	51	857	13528	3.7141876587274347	0.18989293616673386	0.04124314126493267	0.3665420519949558
GOTERM_BP_FAT	GO:0010557~positive regulation of macromolecule biosynthetic process	10	16.94915254237288	5.761260177137718E-4	MAPK14, MYF5, MSTN, IGF1, ABRA, MYOG, NR2F2, TFAP2E, ZNF423, TGFB2	51	654	13528	4.0558853510823285	0.4022775681514622	0.08219604296521377	0.8933722339866668
GOTERM_BP_FAT	GO:0009891~positive regulation of biosynthetic process	10	16.94915254237288	8.908943189649682E-4	MAPK14, MYF5, MSTN, IGF1, ABRA, MYOG, NR2F2, TFAP2E, ZNF423, TGFB2	51	695	13528	3.8166172943997743	0.5488354820746761	0.10747728736361384	1.3783085397138684
GOTERM_BP_FAT	GO:0045941~positive regulation of transcription	9	15.254237288135593	9.922306272814071E-4	MAPK14, MYF5, MSTN, IGF1, ABRA, MYOG, NR2F2, TFAP2E, ZNF423	51	564	13528	4.23279098873592	0.5879051880698628	0.10489363908592753	1.5339555285100448
GOTERM_BP_FAT	GO:0010628~positive regulation of gene expression	9	15.254237288135593	0.0012014815617208956	MAPK14, MYF5, MSTN, IGF1, ABRA, MYOG, NR2F2, TFAP2E, ZNF423	51	581	13528	4.108939961526779	0.6582131903813184	0.11244549411984972	1.85462632011123
GOTERM_BP_FAT	GO:0040008~regulation of growth	7	11.864406779661017	0.0015314286383072654	MUSK, BTG1, CRYAB, MSTN, IGF1, BCL2L11, TGFB2	51	341	13528	5.445115289517567	0.745540606319215	0.12790891120716175	2.3582756672110516
GOTERM_BP_FAT	GO:0006928~cell motion	8	13.559322033898304	0.0017003751331900914	ALCAM, FEZF2, BDNF, BTG1, MAPK14, IGF1, NR2F2, TGFB2	51	475	13528	4.467450980392156	0.7812284870716788	0.1290380927747259	2.6152276218201598
GOTERM_BP_FAT	GO:0045935~positive regulation of nucleobase, nucleoside, nucleotide and nucleic acid metabolic process	9	15.254237288135593	0.001891617742657169	MAPK14, MYF5, MSTN, IGF1, ABRA, MYOG, NR2F2, TFAP2E, ZNF423	51	624	13528	3.8257918552036205	0.8156306757414231	0.13142487269014047	2.905326311488643
GOTERM_BP_FAT	GO:0051173~positive regulation of nitrogen compound metabolic process	9	15.254237288135593	0.002304977608776913	MAPK14, MYF5, MSTN, IGF1, ABRA, MYOG, NR2F2, TFAP2E, ZNF423	51	644	13528	3.7069784435513338	0.8726378754791431	0.1465915361227902	3.5295971869098386
GOTERM_BP_FAT	GO:0031328~positive regulation of cellular biosynthetic process	9	15.254237288135593	0.00337464197972869	MAPK14, MYF5, MSTN, IGF1, ABRA, MYOG, NR2F2, TFAP2E, ZNF423	51	685	13528	3.4851009016745387	0.9511329332841766	0.19395682493720234	5.127651669778476
GOTERM_BP_FAT	GO:0003012~muscle system process	5	8.47457627118644	0.0033884950902505454	ACTG2, CRYAB, GJA1, MSTN, IGF1	51	168	13528	7.894491129785248	0.951735761395759	0.18296305073671015	5.148184464049144
GOTERM_BP_FAT	GO:0051146~striated muscle cell differentiation	4	6.779661016949152	0.004181172404377437	MUSK, IGF1, MYOG, NEO1	51	88	13528	12.057040998217468	0.9762842189972823	0.20852019252802656	6.316172085526272
GOTERM_BP_FAT	GO:0048641~regulation of skeletal muscle tissue development	3	5.084745762711865	0.005100004046791265	MUSK, BTG1, MSTN	51	29	13528	27.44016227180527	0.9896000755235638	0.23554008678009297	7.65319868978207
GOTERM_BP_FAT	GO:0045926~negative regulation of growth	4	6.779661016949152	0.007769580219571059	BTG1, CRYAB, MSTN, TGFB2	51	110	13528	9.645632798573974	0.9990559478540463	0.3208835954043019	11.437201882456904
GOTERM_BP_FAT	GO:0045893~positive regulation of transcription, DNA-dependent	7	11.864406779661017	0.007951070236994349	MAPK14, MYF5, IGF1, ABRA, MYOG, NR2F2, TFAP2E	51	477	13528	3.8926295885230404	0.9991982259799639	0.31284396139643644	11.689114475982699
GOTERM_BP_FAT	GO:0051254~positive regulation of RNA metabolic process	7	11.864406779661017	0.008269128723804569	MAPK14, MYF5, IGF1, ABRA, MYOG, NR2F2, TFAP2E	51	481	13528	3.860258448493743	0.9993978670601283	0.3097846408194995	12.128970933607263
GOTERM_BP_FAT	GO:0042981~regulation of apoptosis	9	15.254237288135593	0.008751579736713366	HERPUD1, BDNF, BTG1, CRYAB, SNCA, STK17B, IGF1, BCL2L11, TGFB2	51	804	13528	2.9692712906057945	0.9996100761312334	0.3118775835630213	12.792260976432257
GOTERM_BP_FAT	GO:0043067~regulation of programmed cell death	9	15.254237288135593	0.009265334921490478	HERPUD1, BDNF, BTG1, CRYAB, SNCA, STK17B, IGF1, BCL2L11, TGFB2	51	812	13528	2.940017386264851	0.9997545734735627	0.31466087972443846	13.493436139557325
GOTERM_BP_FAT	GO:0010941~regulation of cell death	9	15.254237288135593	0.009463752749143978	HERPUD1, BDNF, BTG1, CRYAB, SNCA, STK17B, IGF1, BCL2L11, TGFB2	51	815	13528	2.9291952363767595	0.9997947691304003	0.3087060987607292	13.762822633971528
GOTERM_BP_FAT	GO:0045449~regulation of transcription	18	30.508474576271187	0.009691936682715084	CAMTA1, RCOR2, MYF5, IGF1, MSTN, NEO1, FEZF2, MUSK, CDCA7, BTG1, MAPK14, ABRA, SETD7, MYOG, NR2F2, TFAP2E, MLLT3, ZNF423	51	2601	13528	1.8356740620123484	0.9998329326957168	0.30398198959342926	14.071651204762025
GOTERM_BP_FAT	GO:0042692~muscle cell differentiation	4	6.779661016949152	0.010077979978715079	MUSK, IGF1, MYOG, NEO1	51	121	13528	8.768757089612706	0.9998820550070605	0.3035865015901317	14.591774294215199
GOTERM_BP_FAT	GO:0045944~positive regulation of transcription from RNA polymerase II promoter	6	10.16949152542373	0.011638991615482312	MAPK14, MYF5, IGF1, ABRA, MYOG, TFAP2E	51	371	13528	4.289836689392738	0.9999711839663274	0.331085598497208	16.665060048853732
GOTERM_BP_FAT	GO:0051346~negative regulation of hydrolase activity	3	5.084745762711865	0.013551307237789066	HERPUD1, SNCA, TGFB2	51	48	13528	16.57843137254902	0.9999948887167648	0.36317569884100365	19.14075053532742
GOTERM_BP_FAT	GO:0016202~regulation of striated muscle tissue development	3	5.084745762711865	0.014647866535539024	MUSK, BTG1, MSTN	51	50	13528	15.91529411764706	0.9999981068941554	0.3753835910482787	20.52913704294198
GOTERM_BP_FAT	GO:0048634~regulation of muscle development	3	5.084745762711865	0.01521009597939695	MUSK, BTG1, MSTN	51	51	13528	15.60322952710496	0.9999988628343716	0.376224368871794	21.232310588428184
GOTERM_BP_FAT	GO:0010033~response to organic substance	8	13.559322033898304	0.01607593988453908	HERPUD1, CRYAB, MAPK14, SNCA, MSTN, COLEC12, AQP1, TGFB2	51	721	13528	2.9431889260558592	0.9999994815683868	0.38270932577058725	22.303833032471033
GOTERM_BP_FAT	GO:0008037~cell recognition	3	5.084745762711865	0.017550308276944954	FEZF2, BDNF, COLEC12	51	55	13528	14.468449197860963	0.9999998641322466	0.39953510042493234	24.097103842737656
GOTERM_BP_FAT	GO:0042416~dopamine biosynthetic process	2	3.389830508474576	0.021976347777084303	SNCA, TGFB2	51	6	13528	88.41830065359477	0.9999999975902251	0.4621183047825167	29.250601718088888
GOTERM_BP_FAT	GO:0044057~regulation of system process	5	8.47457627118644	0.02700297841918266	BDNF, SNCA, MSTN, KCNMB2, TGFB2	51	309	13528	4.292150517164795	0.9999999999758131	0.5232504643010754	34.70565188111501
GOTERM_BP_FAT	GO:0010647~positive regulation of cell communication	5	8.47457627118644	0.03293956282708606	SNCA, GJA1, IGF1, ABRA, TGFB2	51	329	13528	4.031229513081828	0.9999999999998976	0.5850999228955706	40.64086522722865
GOTERM_BP_FAT	GO:0042060~wound healing	4	6.779661016949152	0.033443037863787155	F2RL2, MSTN, IGF1, TGFB2	51	191	13528	5.5550764808541215	0.9999999999999357	0.5801549612035604	41.12026994068935
GOTERM_BP_FAT	GO:0048545~response to steroid hormone stimulus	4	6.779661016949152	0.03388748229160717	CRYAB, MSTN, AQP1, TGFB2	51	192	13528	5.526143790849673	0.9999999999999574	0.5747894720194064	41.54045292200698
GOTERM_BP_FAT	GO:0040012~regulation of locomotion	4	6.779661016949152	0.03388748229160717	SNCA, IGF1, NEXN, TGFB2	51	192	13528	5.526143790849673	0.9999999999999574	0.5747894720194064	41.54045292200698
GOTERM_BP_FAT	GO:0048666~neuron development	5	8.47457627118644	0.036174590128341996	ALCAM, FEZF2, BDNF, GJA1, TGFB2	51	339	13528	3.9123141882121577	0.9999999999999949	0.5890409604075766	43.658698604382195
GOTERM_BP_FAT	GO:0043403~skeletal muscle regeneration	2	3.389830508474576	0.03636356415786077	MSTN, IGF1	51	10	13528	53.05098039215686	0.9999999999999957	0.5812445259713198	43.830468621215104
GOTERM_BP_FAT	GO:0042423~catecholamine biosynthetic process	2	3.389830508474576	0.03992783563126959	SNCA, TGFB2	51	11	13528	48.228163992869874	0.9999999999999999	0.6066273270789455	46.97988432078196
GOTERM_BP_FAT	GO:0060284~regulation of cell development	4	6.779661016949152	0.03994570697589156	MUSK, BDNF, BTG1, TGFB2	51	205	13528	5.175705404112865	0.9999999999999999	0.5975113848156606	46.995250721134376
GOTERM_BP_FAT	GO:0006916~anti-apoptosis	4	6.779661016949152	0.04043316591710064	BDNF, CRYAB, SNCA, IGF1	51	206	13528	5.150580620597753	0.9999999999999999	0.5930043752222958	47.41278118833191
GOTERM_BP_FAT	GO:0000902~cell morphogenesis	5	8.47457627118644	0.042086057427906776	ALCAM, FEZF2, BDNF, GJA1, TGFB2	51	356	13528	3.7254901960784315	1.0	0.5991649364613472	48.80575885285735
GOTERM_BP_FAT	GO:0014068~positive regulation of phosphoinositide 3-kinase cascade	2	3.389830508474576	0.043479186392303484	IGF1, TGFB2	51	12	13528	44.209150326797385	1.0	0.6027420611332839	49.952926884653024
GOTERM_BP_FAT	GO:0043523~regulation of neuron apoptosis	3	5.084745762711865	0.043629884119520145	BDNF, SNCA, TGFB2	51	90	13528	8.841830065359478	1.0	0.5956142864934788	50.075566149239634
GOTERM_BP_FAT	GO:0048812~neuron projection morphogenesis	4	6.779661016949152	0.04393030624925998	ALCAM, FEZF2, BDNF, GJA1	51	213	13528	4.981312712878578	1.0	0.5899602173144798	50.31921389776384
GOTERM_BP_FAT	GO:0030308~negative regulation of cell growth	3	5.084745762711865	0.045390924316700665	BTG1, CRYAB, TGFB2	51	92	13528	8.649616368286445	1.0	0.5941620090162483	51.48802693548078
GOTERM_BP_FAT	GO:0014066~regulation of phosphoinositide 3-kinase cascade	2	3.389830508474576	0.04701766232267452	IGF1, TGFB2	51	13	13528	40.808446455505276	1.0	0.5994910913672233	52.7594615444491

## Sheet: chart_CC gamma oryzanol DAVID
Category	Term	Count	%	PValue	Genes	List Total	Pop Hits	Pop Total	Fold Enrichment	Bonferroni	Benjamini	FDR
GOTERM_CC_FAT	GO:0015629~actin cytoskeleton	6	10.16949152542373	0.0016040641908455133	ACTG2, CRYAB, SNCA, STK17B, ABRA, CDC42EP3	42	269	12782	6.788104089219331	0.22028715325617454	0.22028715325617454	1.90946112831345
GOTERM_CC_FAT	GO:0030424~axon	5	8.47457627118644	0.0016318366786650465	ALCAM, SNCA, AQP1, ITPR2, TGFB2	42	159	12782	9.570230607966456	0.22364181293776708	0.11888809617493368	1.9422248208378234
GOTERM_CC_FAT	GO:0044449~contractile fiber part	4	6.779661016949152	0.005617552223930574	ACTG2, CRYAB, ITGB1BP2, ABRA	42	113	12782	10.772861356932154	0.5823767011721153	0.2525280383500751	6.541571860322481
GOTERM_CC_FAT	GO:0043292~contractile fiber	4	6.779661016949152	0.006788376018313374	ACTG2, CRYAB, ITGB1BP2, ABRA	42	121	12782	10.06060606060606	0.6520811050485769	0.23198535093556205	7.854569346091633
GOTERM_CC_FAT	GO:0005938~cell cortex	4	6.779661016949152	0.01133418911717144	SNCA, EXOC6, SEPT6, ITPR2	42	146	12782	8.337899543378995	0.8291263927609329	0.2976800622128031	12.793711268415219
GOTERM_CC_FAT	GO:0044433~cytoplasmic vesicle part	4	6.779661016949152	0.021862472084898783	NCALD, GJA1, IGF1, TGFB2	42	187	12782	6.509803921568627	0.9674921790098576	0.43506565725789526	23.31523283432113
GOTERM_CC_FAT	GO:0043005~neuron projection	5	8.47457627118644	0.02342159492416929	ALCAM, SNCA, AQP1, ITPR2, TGFB2	42	342	12782	4.4493177387914224	0.9746134860448038	0.40832100392136106	24.770365791757175
GOTERM_CC_FAT	GO:0030017~sarcomere	3	5.084745762711865	0.039314693393368814	CRYAB, ITGB1BP2, ABRA	42	98	12782	9.316326530612244	0.998004379327795	0.5402626911751509	38.22531235256656
GOTERM_CC_FAT	GO:0030016~myofibril	3	5.084745762711865	0.04920568122139399	CRYAB, ITGB1BP2, ABRA	42	111	12782	8.225225225225225	0.9995987457938119	0.5806253475945222	45.44512078894337

## Sheet: chart_MF gamma oryzanol DAVID
Category	Term	Count	%	PValue	Genes	List Total	Pop Hits	Pop Total	Fold Enrichment	Bonferroni	Benjamini	FDR
GOTERM_MF_FAT	GO:0008092~cytoskeletal protein binding	8	13.559322033898304	0.0018322517421465452	PHACTR3, NCALD, CRYAB, SNCA, ABRA, NEXN, CDC42EP3, BCL2L11	47	504	12983	4.384667342114151	0.30957942524759585	0.30957942524759585	2.2760865652519446
GOTERM_MF_FAT	GO:0015631~tubulin binding	4	6.779661016949152	0.005294910185379891	NCALD, CRYAB, SNCA, BCL2L11	47	100	12983	11.04936170212766	0.657818347854111	0.4150370506212474	6.4478314053218355
GOTERM_MF_FAT	GO:0008083~growth factor activity	4	6.779661016949152	0.019248028418129	BDNF, MSTN, IGF1, TGFB2	47	161	12983	6.86295757896128	0.9802777549547056	0.7298206721939952	21.651475876717974
GOTERM_MF_FAT	GO:0030528~transcription regulator activity	11	18.64406779661017	0.03613713583545137	CAMTA1, BTG1, RCOR2, PIR, MYF5, ABRA, MYOG, NEO1, NR2F2, TFAP2E, ZNF423	47	1512	12983	2.0096391984689856	0.9994096900497058	0.8441273115934261	37.00279664756132
GOTERM_MF_FAT	GO:0003712~transcription cofactor activity	5	8.47457627118644	0.03905225537501884	BTG1, RCOR2, PIR, ABRA, NR2F2	47	363	12983	3.8048766191899657	0.9996798497052178	0.7999812166806921	39.353425563527885
